# Supplementary material for: Clinical Outcomes of 3D-Printed Titanium Patient-Specific Implants in Lumbar Interbody Fusion: A Prospective Clinical Trial with a Systematic Review of Conventional Techniques
Source: J Pers Med. 2025 Jul 16;15(7):320. doi: 10.3390/jpm15070320 (PMC12300856; doi:10.3390/jpm15070320)
Supplement: Supplementary file 1 [file jpm-15-00320-s001.zip]

Archive with 1 entries (1 files):
- jpm-3693051-supplementary.pdf
